# Supplementary material for: Oral Epithelial Cells Expressing Low or Undetectable Levels of Human Angiotensin-Converting Enzyme 2 Are Susceptible to SARS-CoV-2 Virus Infection In Vitro
Source: Pathogens. 2023 Jun 19;12(6):843. doi: 10.3390/pathogens12060843 (PMC10301873; doi:10.3390/pathogens12060843)
Supplement: Supplementary file 1 [file pathogens-12-00843-s001.zip]

Archive with 1 entries (1 files):
- pathogens-2291907-supplementary.pdf
